# Supplementary material for: The Mycetophagidae (Coleoptera) of the Maritime Provinces of Canada
Source: Zookeys. 2010 Oct 22;(64):9–23. doi: 10.3897/zookeys.64.553 (PMC3088403; doi:10.3897/zookeys.64.553)
Supplement: XML Treatment for Mycetophagus (s. str.) flexuosus [file zookeys.64.553-treatment1.xml]

<!DOCTYPE tp:taxon-treatment
  PUBLIC "-//TaxonX//DTD Taxonomic Treatment Publishing DTD v0 20100105//EN" "tax-treatment-NSO.dtd">
<tp:taxon-treatment xmlns:tp="http://www.plazi.org/taxpub"><tp:treatment-meta><mixed-citation publication-type="journal"><person-group><name><surname>Majka</surname><given-names>Christopher G.</given-names></name></person-group><article-title>The Mycetophagidae (Coleoptera) of the Maritime Provinces of Canada</article-title><source>Zookeys</source><day>22</day><month>10</month><year>2010</year><volume>2010</volume><issue>64</issue><fpage>9</fpage><lpage>23</lpage><pub-id pub-id-type="doi">10.3897/zookeys.64.553</pub-id></mixed-citation></tp:treatment-meta><tp:nomenclature><tp:taxon-name>
                    	<tp:taxon-name-part taxon-name-part-type="genus">Mycetophagus</tp:taxon-name-part> (s. str.)
                    	<tp:taxon-name-part taxon-name-part-type="species">flexuosus</tp:taxon-name-part>
                    </tp:taxon-name><tp:taxon-authority>Say, 1826</tp:taxon-authority></tp:nomenclature><tp:treatment-sec sec-type="Distribution"><title>Distribution.</title><p><bold>NEW BRUNSWICK: Madawaska County:</bold> Edmundston, 47°22.285'N; 68°14.663'W, 14 August 2010, R. Migneault, in polypore on dead aspen log (1, RMC); Edmundston, 47°22.285'N; 68°14.663'W, 22 August 2010, R. Migneault, in polypore on dead aspen log (1, RMC).</p></tp:treatment-sec><tp:treatment-sec sec-type="Notes"><title>Notes.</title><p><tp:taxon-name>Mycetophagus flexuosus</tp:taxon-name> is newly recorded in the Maritime Provinces from New Brunswick (<xref ref-type="fig" rid="F1">Fig. 1</xref>). <xref ref-type="bibr" rid="B4">Cline and Leshen (2005)</xref> recorded it from oyster mushroom (<tp:taxon-name>Pleurotus ostreatus</tp:taxon-name>) Fries; <xref ref-type="bibr" rid="B22">Weiss (1920)</xref> recorded it from turkey-tail polypore (<tp:taxon-name>Tramates versicolor</tp:taxon-name> (Fr.) Pil.); and <xref ref-type="bibr" rid="B13">Minch (1952)</xref> and <xref ref-type="bibr" rid="B16">Pielou and Pielou (1968)</xref> recorded it from birch polypore (<tp:taxon-name>Piptoporus betulinus</tp:taxon-name>) (Fr.) Kar.</p><fig id="F4" position="float" orientation="portrait"><label>Figure 4.</label><caption><p>Dorsal habitus photograph of <tp:taxon-name>Mycetophagus flexuosus</tp:taxon-name>. Length: 3.0–4.6 mm. Photo credit: Tom Murray.</p></caption><graphic xmlns:xlink="http://www.w3.org/1999/xlink" xlink:href="ZooKeys-064-009-g004.jpg" position="float" orientation="portrait" xlink:type="simple"/></fig></tp:treatment-sec><tp:treatment-sec><!--Section generated to contain objects referenced in tp:taxon-treatment.--><fig id="F1" position="float" orientation="portrait"><label>Figure 1.</label><caption><p>Distribution of <tp:taxon-name>Litargus tetraspilotus</tp:taxon-name>, <tp:taxon-name>Mycetophagus pluripunctatus</tp:taxon-name>, <tp:taxon-name>Mycetophagus punctatus</tp:taxon-name>, <tp:taxon-name>Mycetophagus quadriguttatus</tp:taxon-name>, <tp:taxon-name>Mycetophagus serrulatus</tp:taxon-name>, and <tp:taxon-name>Mycetophagus flexuosus</tp:taxon-name> in the Maritime Provinces of Canada.</p></caption><graphic xmlns:xlink="http://www.w3.org/1999/xlink" xlink:href="ZooKeys-064-009-g001.jpg" position="float" orientation="portrait" xlink:type="simple"/></fig></tp:treatment-sec><ref-list><ref id="B4"><mixed-citation xmlns:xlink="http://www.w3.org/1999/xlink" xlink:type="simple"><person-group><name name-style="western"><surname>Cline</surname><given-names>AR</given-names></name><name name-style="western"><surname>Leschen</surname><given-names>RAB</given-names></name></person-group> (<year>2005</year>)<article-title> Coleoptera associated with the oyster mushroom, <italic>Pleurotus ostreatus</italic> Fries, in North America.</article-title><source>Southeastern Naturalist</source><volume>4</volume>:<fpage>409</fpage>-<lpage>420</lpage>.</mixed-citation></ref><ref id="B22"><mixed-citation xmlns:xlink="http://www.w3.org/1999/xlink" xlink:type="simple"><person-group><name name-style="western"><surname>Weiss</surname><given-names>HB</given-names></name></person-group> (<year>1920</year>)<article-title> Coleoptera associated with <italic>Polyporus versicolor</italic> L. in New Jersey.</article-title><source>Psyche</source><volume>27</volume>:<fpage>137</fpage>-<lpage>139</lpage>.</mixed-citation></ref><ref id="B13"><mixed-citation xmlns:xlink="http://www.w3.org/1999/xlink" xlink:type="simple"><person-group><name name-style="western"><surname>Minch</surname><given-names>EL</given-names></name></person-group> (<year>1952</year>)<article-title> Insect inhabitants of <italic>Polyporus betulinus</italic>.</article-title><source>Journal of the New York Entomological Society</source><volume>60</volume>:<fpage>31</fpage>-<lpage>35</lpage>.</mixed-citation></ref><ref id="B16"><mixed-citation xmlns:xlink="http://www.w3.org/1999/xlink" xlink:type="simple"><person-group><name name-style="western"><surname>Pielou</surname><given-names>DP</given-names></name><name name-style="western"><surname>Pielou</surname><given-names>EC</given-names></name></person-group> (<year>1968</year>)<article-title> Association among species of infrequent occurrence: the insect and spider fauna of <italic>Polyporus betulinus</italic> (Bulliard) Fries.</article-title><source>Journal of Theoretical Biology</source><volume>21</volume>:<fpage>201</fpage>-<lpage>216</lpage>.</mixed-citation></ref></ref-list></tp:taxon-treatment>
