# Supplementary material for: The Mycetophagidae (Coleoptera) of the Maritime Provinces of Canada
Source: Zookeys. 2010 Oct 22;(64):9–23. doi: 10.3897/zookeys.64.553 (PMC3088403; doi:10.3897/zookeys.64.553)
Supplement: XML Treatment for Mycetophagus (s. str.) serrulatus [file zookeys.64.553-treatment3.xml]

<!DOCTYPE tp:taxon-treatment
  PUBLIC "-//TaxonX//DTD Taxonomic Treatment Publishing DTD v0 20100105//EN" "tax-treatment-NSO.dtd">
<tp:taxon-treatment xmlns:tp="http://www.plazi.org/taxpub"><tp:treatment-meta><mixed-citation publication-type="journal"><person-group><name><surname>Majka</surname><given-names>Christopher G.</given-names></name></person-group><article-title>The Mycetophagidae (Coleoptera) of the Maritime Provinces of Canada</article-title><source>Zookeys</source><day>22</day><month>10</month><year>2010</year><volume>2010</volume><issue>64</issue><fpage>9</fpage><lpage>23</lpage><pub-id pub-id-type="doi">10.3897/zookeys.64.553</pub-id></mixed-citation></tp:treatment-meta><tp:nomenclature><tp:taxon-name>
                    	<tp:taxon-name-part taxon-name-part-type="genus">Mycetophagus</tp:taxon-name-part> (s. str.)
                      <tp:taxon-name-part taxon-name-part-type="species">serrulatus</tp:taxon-name-part>
                    </tp:taxon-name><tp:taxon-authority>Casey, 1900</tp:taxon-authority></tp:nomenclature><tp:treatment-sec sec-type="Distribution"><title>Distribution.</title><p><bold>NEW BRUNSWICK: Charlotte Co.:</bold> Grand Manan archipelago, Kent Island, 23 July 2012, M. Steck, balsam fir forest, sweeping (1, KIC). <bold>NOVA SCOTIA: Annapolis Co.:</bold> Durland Lake, 21 June 2003, P. Dollin, hemlock/balsam fir/black spruce forest (120+ years), bracket fungi on white birch (1, NSMC).</p></tp:treatment-sec><tp:treatment-sec sec-type="Notes"><title>Notes.</title><p><tp:taxon-name>Mycetophagus serrulatus</tp:taxon-name> Casey is newly recorded in New Brunswick. The species was reported from Nova Scotia by <xref ref-type="bibr" rid="B5">Dollin et al. (2008)</xref> (<xref ref-type="fig" rid="F1">Fig. 1</xref>). Both specimens were found in coniferous forests, one on a polypore fungus growing on a white birch (<tp:taxon-name>Betula papyrifera</tp:taxon-name> Marshall). <xref ref-type="bibr" rid="B4">Cline and Leshen (2005)</xref> recorded it from oyster mushroom (<tp:taxon-name>Pleurotus ostreatus</tp:taxon-name>).<!--PageBreak--></p><fig id="F5" position="float" orientation="portrait"><label>Figure 5.</label><caption><p>Dorsal habitus photograph of <tp:taxon-name>Mycetophagus serrulatus</tp:taxon-name>. Length: 1.3–3.6 mm. Photo credit: Christopher G. Majka.</p></caption><graphic xmlns:xlink="http://www.w3.org/1999/xlink" xlink:href="ZooKeys-064-009-g005.jpg" position="float" orientation="portrait" xlink:type="simple"/></fig></tp:treatment-sec><tp:treatment-sec><!--Section generated to contain objects referenced in tp:taxon-treatment.--><fig id="F1" position="float" orientation="portrait"><label>Figure 1.</label><caption><p>Distribution of <tp:taxon-name>Litargus tetraspilotus</tp:taxon-name>, <tp:taxon-name>Mycetophagus pluripunctatus</tp:taxon-name>, <tp:taxon-name>Mycetophagus punctatus</tp:taxon-name>, <tp:taxon-name>Mycetophagus quadriguttatus</tp:taxon-name>, <tp:taxon-name>Mycetophagus serrulatus</tp:taxon-name>, and <tp:taxon-name>Mycetophagus flexuosus</tp:taxon-name> in the Maritime Provinces of Canada.</p></caption><graphic xmlns:xlink="http://www.w3.org/1999/xlink" xlink:href="ZooKeys-064-009-g001.jpg" position="float" orientation="portrait" xlink:type="simple"/></fig></tp:treatment-sec><ref-list><ref id="B5"><mixed-citation xmlns:xlink="http://www.w3.org/1999/xlink" xlink:type="simple"><person-group><name name-style="western"><surname>Dollin</surname><given-names>PE</given-names></name><name name-style="western"><surname>Majka</surname><given-names>CG</given-names></name><name name-style="western"><surname>Duinker</surname><given-names>PN</given-names></name></person-group> (<year>2008</year>)<article-title>Saproxylic beetle (Coleoptera) communities and forest management practices in coniferous stands in southwest Nova Scotia</article-title>. In: <person-group><name name-style="western"><surname>Majka</surname><given-names>CG</given-names></name><name name-style="western"><surname>Klimaszewski</surname><given-names>J</given-names></name></person-group>(<role>Eds</role>) <source>Biodiversity, Biosystematics, and Ecology of Canadian Coleoptera</source>. ZooKeys <volume>2</volume>: <fpage>291</fpage>–<lpage>336</lpage>.  <ext-link ext-link-type="uri" xlink:href="http://pensoftonline.net/zookeys/index.php/journal/article/view/15/44" xlink:type="simple">http://pensoftonline.net/zookeys/index.php/journal/article/view/15/44</ext-link>[accessed 21.VII.2010]</mixed-citation></ref><ref id="B4"><mixed-citation xmlns:xlink="http://www.w3.org/1999/xlink" xlink:type="simple"><person-group><name name-style="western"><surname>Cline</surname><given-names>AR</given-names></name><name name-style="western"><surname>Leschen</surname><given-names>RAB</given-names></name></person-group> (<year>2005</year>)<article-title> Coleoptera associated with the oyster mushroom, <italic>Pleurotus ostreatus</italic> Fries, in North America.</article-title><source>Southeastern Naturalist</source><volume>4</volume>:<fpage>409</fpage>-<lpage>420</lpage>.</mixed-citation></ref></ref-list></tp:taxon-treatment>
