# Supplementary material for: The Mycetophagidae (Coleoptera) of the Maritime Provinces of Canada
Source: Zookeys. 2010 Oct 22;(64):9–23. doi: 10.3897/zookeys.64.553 (PMC3088403; doi:10.3897/zookeys.64.553)
Supplement: XML Treatment for Mycetophagus (Ilendus) pluripunctatus [file zookeys.64.553-treatment4.xml]

<!DOCTYPE tp:taxon-treatment
  PUBLIC "-//TaxonX//DTD Taxonomic Treatment Publishing DTD v0 20100105//EN" "tax-treatment-NSO.dtd">
<tp:taxon-treatment xmlns:tp="http://www.plazi.org/taxpub"><tp:treatment-meta><mixed-citation publication-type="journal"><person-group><name><surname>Majka</surname><given-names>Christopher G.</given-names></name></person-group><article-title>The Mycetophagidae (Coleoptera) of the Maritime Provinces of Canada</article-title><source>Zookeys</source><day>22</day><month>10</month><year>2010</year><volume>2010</volume><issue>64</issue><fpage>9</fpage><lpage>23</lpage><pub-id pub-id-type="doi">10.3897/zookeys.64.553</pub-id></mixed-citation></tp:treatment-meta><tp:nomenclature><tp:taxon-name>
                    	<tp:taxon-name-part taxon-name-part-type="genus">Mycetophagus</tp:taxon-name-part>
                      (<tp:taxon-name-part taxon-name-part-type="subgenus">Ilendus</tp:taxon-name-part>)
                      <tp:taxon-name-part taxon-name-part-type="species">pluripunctatus</tp:taxon-name-part>
                    </tp:taxon-name><tp:taxon-authority>LeConte, 1856</tp:taxon-authority></tp:nomenclature><tp:treatment-sec sec-type="Distribution"><title>Distribution.</title><p><bold>NEW BRUNSWICK: Madawaska County:</bold> Edmundston, 47°22.285'N; 68°14.663'W, 22 August 2010, R. Migneault, in polypore on dead aspen log (1, RMC). <bold>NOVA SCOTIA: Antigonish Co.:</bold> Cape George Point, 23 June1993, M. LeBlanc, funnel trap (1, NSMC); Colchester Co.: Kemptown, 1 June 1995, 28 June 1995, C. Corkum, young deciduous forest, FIT (2, NSMC); Upper Bass River, 18 May 1995, C. Corkum, old deciduous forest, FIT (1, NSMC); Upper Bass River, 3 June 1995, C. Corkum, old deciduous forest, FIT (1, NSMC); <bold>Cumberland Co.:</bold> East Leicester, 2 June 1995, C. Corkum, old deciduous forest, FIT (1, NSMC); East Leicester, 14 June 1995, C. Corkum, old deciduous forest, FIT (1, NSMC); East Leicester, 15 June 1995, C. Corkum, old deciduous forest, FIT (1, NSMC); Fox River, <!--PageBreak-->17 May 1995, C. Corkum, young deciduous forest, FIT (1, NSMC); Fox River, 3 June 1995, C. Corkum, young deciduous forest, FIT (1, NSMC); Harrington River, 13 July 1995, C. Corkum, young deciduous forest, FIT (1, NSMC); Wentworth, 21 May-5 July 1965, B. Wright, sugar maple forest, window trap (1, NSMC); <bold>Halifax Co.:</bold> Halifax, 1 December 1986, B. Wright (1, NSMC); Soldier Lake, 30 July 2004, D. MacDonald, spruce beetle trap (1, NSNR); <bold>Lunenburg Co.:</bold> Card Lake, 2-15 June, 1997, D.J. Bishop, red spruce/hemlock forest (old growth), FIT (1, NSMC); <bold>Yarmouth Co.:</bold> Wellington, 23-29 August 1992, J. &amp; F. Cook, mixed forest (1, JCC).</p></tp:treatment-sec><tp:treatment-sec sec-type="Notes"><title>Notes.</title><p><tp:taxon-name>Mycetophagus pluripunctatus</tp:taxon-name> LeConte is newly recorded in New Brunswick. The species was reported from Nova Scotia by <xref ref-type="bibr" rid="B1">Bishop et al. (2009)</xref> and appears to be distributed throughout much of the mainland of Nova Scotia (<xref ref-type="fig" rid="F1">Fig. 1</xref>). In Nova Scotia, it was collected almost exclusively with flight intercept traps in deciduous forests. <xref ref-type="bibr" rid="B16">Pielou and Pielou (1968)</xref> reported it on birch polypore (<tp:taxon-name>Piptoporus betulinus</tp:taxon-name>), <xref ref-type="bibr" rid="B4">Cline and Leshen (2005)</xref> recorded it from oyster mushroom (<tp:taxon-name>Pleurotus ostreatus</tp:taxon-name>), and <xref ref-type="bibr" rid="B10">Leschen (1988)</xref> recorded it from <tp:taxon-name>Spongipellis unicolor</tp:taxon-name> (Schw.) growing on a fallen white oak (<tp:taxon-name>Quercus alba</tp:taxon-name> L.) in Arkansas. Schwartz (1876) said it was “abundant in fungus” in Michigan.<!--PageBreak--></p><fig id="F6" position="float" orientation="portrait"><label>Figure 6.</label><caption><p>Dorsal habitus photograph of <tp:taxon-name>Mycetophagus pluripunctatus</tp:taxon-name>. Length 3.2–4.7 mm. Photo credit: Nicholas Gompel.</p></caption><graphic xmlns:xlink="http://www.w3.org/1999/xlink" xlink:href="ZooKeys-064-009-g006.jpg" position="float" orientation="portrait" xlink:type="simple"/></fig></tp:treatment-sec><tp:treatment-sec><!--Section generated to contain objects referenced in tp:taxon-treatment.--><fig id="F1" position="float" orientation="portrait"><label>Figure 1.</label><caption><p>Distribution of <tp:taxon-name>Litargus tetraspilotus</tp:taxon-name>, <tp:taxon-name>Mycetophagus pluripunctatus</tp:taxon-name>, <tp:taxon-name>Mycetophagus punctatus</tp:taxon-name>, <tp:taxon-name>Mycetophagus quadriguttatus</tp:taxon-name>, <tp:taxon-name>Mycetophagus serrulatus</tp:taxon-name>, and <tp:taxon-name>Mycetophagus flexuosus</tp:taxon-name> in the Maritime Provinces of Canada.</p></caption><graphic xmlns:xlink="http://www.w3.org/1999/xlink" xlink:href="ZooKeys-064-009-g001.jpg" position="float" orientation="portrait" xlink:type="simple"/></fig></tp:treatment-sec><ref-list><ref id="B1"><mixed-citation xmlns:xlink="http://www.w3.org/1999/xlink" xlink:type="simple"><person-group><name name-style="western"><surname>Bishop</surname><given-names>DJ</given-names></name><name name-style="western"><surname>Majka</surname><given-names>CG</given-names></name><name name-style="western"><surname>Bondrup-Nielsen</surname><given-names>S</given-names></name><name name-style="western"><surname>Peck</surname><given-names>SB</given-names></name></person-group> (<year>2009</year>)<article-title> Deadwood and saproxylic beetle diversity in naturally disturbed and managed spruce forests in Nova Scotia</article-title>. In: <person-group><name name-style="western"><surname>Majka</surname><given-names>CG</given-names></name><name name-style="western"><surname>Klimaszewski</surname><given-names>J</given-names></name></person-group> (<role>Eds</role>) <source>Biodiversity, Biosystematics, and Ecology of Canadian Coleoptera II</source>. ZooKeys<volume>22</volume>: <fpage>309</fpage>–<lpage>340</lpage>. <ext-link ext-link-type="uri" xlink:href="http://pensoftonline.net/zookeys/index.php/journal/article/view/144/242" xlink:type="simple">http://pensoftonline.net/zookeys/index.php/journal/article/view/144/242</ext-link> [accessed 21.VII.2010]</mixed-citation></ref><ref id="B16"><mixed-citation xmlns:xlink="http://www.w3.org/1999/xlink" xlink:type="simple"><person-group><name name-style="western"><surname>Pielou</surname><given-names>DP</given-names></name><name name-style="western"><surname>Pielou</surname><given-names>EC</given-names></name></person-group> (<year>1968</year>)<article-title> Association among species of infrequent occurrence: the insect and spider fauna of <italic>Polyporus betulinus</italic> (Bulliard) Fries.</article-title><source>Journal of Theoretical Biology</source><volume>21</volume>:<fpage>201</fpage>-<lpage>216</lpage>.</mixed-citation></ref><ref id="B4"><mixed-citation xmlns:xlink="http://www.w3.org/1999/xlink" xlink:type="simple"><person-group><name name-style="western"><surname>Cline</surname><given-names>AR</given-names></name><name name-style="western"><surname>Leschen</surname><given-names>RAB</given-names></name></person-group> (<year>2005</year>)<article-title> Coleoptera associated with the oyster mushroom, <italic>Pleurotus ostreatus</italic> Fries, in North America.</article-title><source>Southeastern Naturalist</source><volume>4</volume>:<fpage>409</fpage>-<lpage>420</lpage>.</mixed-citation></ref><ref id="B10"><mixed-citation xmlns:xlink="http://www.w3.org/1999/xlink" xlink:type="simple"><person-group><name name-style="western"><surname>Leschen</surname><given-names>RAB</given-names></name></person-group> (<year>1988</year>)<article-title>Observations on <italic>Tetratoma truncorum</italic> LeConte (Coleoptera: Tetratomidae)</article-title>. <source>The Coleopterists Bulletin</source><volume>42</volume>: <lpage>338</lpage>.</mixed-citation></ref></ref-list></tp:taxon-treatment>
