# Supplementary material for: The Mycetophagidae (Coleoptera) of the Maritime Provinces of Canada
Source: Zookeys. 2010 Oct 22;(64):9–23. doi: 10.3897/zookeys.64.553 (PMC3088403; doi:10.3897/zookeys.64.553)
Supplement: XML Treatment for Mycetophagus (Parilendus) quadriguttatus [file zookeys.64.553-treatment5.xml]

<!DOCTYPE tp:taxon-treatment
  PUBLIC "-//TaxonX//DTD Taxonomic Treatment Publishing DTD v0 20100105//EN" "tax-treatment-NSO.dtd">
<tp:taxon-treatment xmlns:tp="http://www.plazi.org/taxpub"><tp:treatment-meta><mixed-citation publication-type="journal"><person-group><name><surname>Majka</surname><given-names>Christopher G.</given-names></name></person-group><article-title>The Mycetophagidae (Coleoptera) of the Maritime Provinces of Canada</article-title><source>Zookeys</source><day>22</day><month>10</month><year>2010</year><volume>2010</volume><issue>64</issue><fpage>9</fpage><lpage>23</lpage><pub-id pub-id-type="doi">10.3897/zookeys.64.553</pub-id></mixed-citation></tp:treatment-meta><tp:nomenclature><tp:taxon-name>
                    	<tp:taxon-name-part taxon-name-part-type="genus">Mycetophagus</tp:taxon-name-part>
                      (<tp:taxon-name-part taxon-name-part-type="subgenus">Parilendus</tp:taxon-name-part>)
                      <tp:taxon-name-part taxon-name-part-type="species">quadriguttatus</tp:taxon-name-part>
                    </tp:taxon-name><tp:taxon-authority>Müller, 1821</tp:taxon-authority></tp:nomenclature><tp:treatment-sec sec-type="Distribution"><title>Distribution.</title><p><bold>NOVA SCOTIA: Annapolis Co.:</bold> Paradise, 11 June 2005, K. Webster, spruce beetle trap (1, NSNR); <bold>Colchester Co.:</bold> Balmoral Mills, 19 June 1974, B. Wright, grist mill (1, NSMC); <bold>Kings Co.:</bold> Kentville, 10 August 2005, D.H. Webster, compost heap, moldy corncobs (1, DHWC).</p></tp:treatment-sec><tp:treatment-sec sec-type="Notes"><title>Notes.</title><p><tp:taxon-name>Mycetophagus quadriguttatus</tp:taxon-name> Müller is newly recorded in Nova Scotia (<xref ref-type="fig" rid="F1">Fig. 1</xref>). The species was reported from New Brunswick by <xref ref-type="bibr" rid="B2">Bousquet (1991)</xref>, however, I have not been able to locate a voucher specimen for this record; it is not present in the CNC nor was it reported from New Brunswick by <xref ref-type="bibr" rid="B3">Campbell et al. (1989)</xref>. Pending confirmation its status in New Brunswick should be regarded as provisional. In Nova Scotia, one specimen was collected in a grist mill and another in a compost heap. <xref ref-type="bibr" rid="B3">Campbell et al. (1989)</xref> reported the species in waste feed, sacked grain, grain elevators, warehouses, flour mills, old flour barrels, fungi at the base of old hay stacks, fungi on trees, a vegetable store, and a corn shop.</p><p>Although <xref ref-type="bibr" rid="B8">Hatch (1962)</xref> thought it was probably an introduced species, other investigators (<xref ref-type="bibr" rid="B15">Parsons 1975</xref>; <xref ref-type="bibr" rid="B2">Bousquet 1991</xref>; <xref ref-type="bibr" rid="B6">Downie and Arnett 1996</xref>) have classified it as a native Holarctic species. <tp:taxon-name>Mycetophagus quadriguttatus</tp:taxon-name> is widely distributed in Europe having been reported throughout the continent except for Corsica, Crete, Cyprus, Estonia, Ireland, Norway, Portugal, and Sicily (<xref ref-type="bibr" rid="B14">Nikitsky 2010</xref>), and is also found across North Africa, in the eastern Palaearctic, Asia, and Australia (<xref ref-type="bibr" rid="B14">Nikitsky 2010</xref>).</p><fig id="F7" position="float" orientation="portrait"><label>Figure 7.</label><caption><p>Dorsal habitus photograph of <tp:taxon-name>Mycetophagus quadriguttatus</tp:taxon-name>. Length 3.3–4.0 mm. Photo credit: Christopher G. Majka.</p></caption><graphic xmlns:xlink="http://www.w3.org/1999/xlink" xlink:href="ZooKeys-064-009-g007.jpg" position="float" orientation="portrait" xlink:type="simple"/></fig></tp:treatment-sec><tp:treatment-sec><!--Section generated to contain objects referenced in tp:taxon-treatment.--><fig id="F1" position="float" orientation="portrait"><label>Figure 1.</label><caption><p>Distribution of <tp:taxon-name>Litargus tetraspilotus</tp:taxon-name>, <tp:taxon-name>Mycetophagus pluripunctatus</tp:taxon-name>, <tp:taxon-name>Mycetophagus punctatus</tp:taxon-name>, <tp:taxon-name>Mycetophagus quadriguttatus</tp:taxon-name>, <tp:taxon-name>Mycetophagus serrulatus</tp:taxon-name>, and <tp:taxon-name>Mycetophagus flexuosus</tp:taxon-name> in the Maritime Provinces of Canada.</p></caption><graphic xmlns:xlink="http://www.w3.org/1999/xlink" xlink:href="ZooKeys-064-009-g001.jpg" position="float" orientation="portrait" xlink:type="simple"/></fig></tp:treatment-sec><ref-list><ref id="B2"><mixed-citation xmlns:xlink="http://www.w3.org/1999/xlink" xlink:type="simple"><person-group><name name-style="western"><surname>Bousquet</surname><given-names>Y</given-names></name></person-group> (<year>1991</year>)<article-title> Family Mycetophagidae: hairy fungus beetles</article-title>. In: <person-group><name name-style="western"><surname>Bousquet</surname><given-names>Y</given-names></name></person-group> (<role>Ed</role>) <source>Checklist of Beetles of Canada and Alaska. Agriculture Canada</source>, <publisher-loc>Ottawa, Ontario</publisher-loc>, Publication<volume>1861/E</volume>: <fpage>242</fpage>–<lpage>243</lpage>. <ext-link ext-link-type="uri" xlink:href="http://www.canacoll.org/Coleo/Checklist/PDF%20files/MYCETOPHAGIDAE.pdf" xlink:type="simple">http://www.canacoll.org/Coleo/Checklist/PDF%20files/MYCETOPHAGIDAE.pdf</ext-link> [accessed 21.VII.2010]</mixed-citation></ref><ref id="B3"><mixed-citation xmlns:xlink="http://www.w3.org/1999/xlink" xlink:type="simple"><person-group><name name-style="western"><surname>Campbell</surname><given-names>JM</given-names></name><name name-style="western"><surname>Sarazin</surname><given-names>MJ</given-names></name><name name-style="western"><surname>Lyons</surname><given-names>DB</given-names></name></person-group> (<year>1989</year>)<source> Canadian beetles (Coleoptera) injurious to crops ornamentals, stored products and buildings</source>. <publisher-name>Agriculture Canada, Research branch</publisher-name>, Publication <volume>1826</volume>, <lpage>491</lpage>.</mixed-citation></ref><ref id="B8"><mixed-citation xmlns:xlink="http://www.w3.org/1999/xlink" xlink:type="simple"><person-group><name name-style="western"><surname>Hatch</surname><given-names>MH</given-names></name></person-group> (<year>1962</year>) <source>The beetles of the Pacific Northwest. Part 3: Pselaphidae and Diversicornia I</source>. <publisher-name>University of Washington Press</publisher-name><publisher-loc>Seattle, Washington</publisher-loc>, <lpage>503</lpage> pp.</mixed-citation></ref><ref id="B15"><mixed-citation xmlns:xlink="http://www.w3.org/1999/xlink" xlink:type="simple"><person-group><name name-style="western"><surname>Parsons</surname><given-names>CT</given-names></name></person-group> (<year>1975</year>)<article-title> Revision of the Nearctic Mycetophagidae (Coleoptera).</article-title><source>The Coleopterists Bulletin</source><volume>29</volume>:<fpage>93</fpage>-<lpage>108</lpage>.</mixed-citation></ref><ref id="B6"><mixed-citation xmlns:xlink="http://www.w3.org/1999/xlink" xlink:type="simple"><person-group><name name-style="western"><surname>Downie</surname><given-names>NM</given-names></name><name name-style="western"><surname>Arnett</surname><given-names>RH JR</given-names></name></person-group> (<year>1996</year>)<article-title>The Beetles of Northeastern North America</article-title>. <source>Sandhill Crane Press</source>. <publisher-loc>Gainesville, Florida</publisher-loc><lpage>1721</lpage>.</mixed-citation></ref><ref id="B14"><mixed-citation xmlns:xlink="http://www.w3.org/1999/xlink" xlink:type="simple"><person-group><name name-style="western"><surname>Nikitsky</surname><given-names>N</given-names></name></person-group> (<year>2010</year>)<article-title> Fauna Europea: Coleoptera, Mycetophagidae</article-title>. In: <person-group><name name-style="western"><surname>Audisio</surname><given-names>P</given-names></name></person-group> (<role>Ed</role>) <source>Fauna Europea version 2.2.</source><ext-link ext-link-type="uri" xlink:href="http://www.faunaeur.org" xlink:type="simple">http://www.faunaeur.org</ext-link>  [accessed 21.VII.2010]</mixed-citation></ref></ref-list></tp:taxon-treatment>
