# Supplementary material for: The Mycetophagidae (Coleoptera) of the Maritime Provinces of Canada
Source: Zookeys. 2010 Oct 22;(64):9–23. doi: 10.3897/zookeys.64.553 (PMC3088403; doi:10.3897/zookeys.64.553)
Supplement: XML Treatment for Typhaea stercorea [file zookeys.64.553-treatment6.xml]

<!DOCTYPE tp:taxon-treatment
  PUBLIC "-//TaxonX//DTD Taxonomic Treatment Publishing DTD v0 20100105//EN" "tax-treatment-NSO.dtd">
<tp:taxon-treatment xmlns:tp="http://www.plazi.org/taxpub"><tp:treatment-meta><mixed-citation publication-type="journal"><person-group><name><surname>Majka</surname><given-names>Christopher G.</given-names></name></person-group><article-title>The Mycetophagidae (Coleoptera) of the Maritime Provinces of Canada</article-title><source>Zookeys</source><day>22</day><month>10</month><year>2010</year><volume>2010</volume><issue>64</issue><fpage>9</fpage><lpage>23</lpage><pub-id pub-id-type="doi">10.3897/zookeys.64.553</pub-id></mixed-citation></tp:treatment-meta><tp:nomenclature><tp:taxon-name>
                    	<tp:taxon-name-part taxon-name-part-type="genus">Typhaea</tp:taxon-name-part>
                    	<tp:taxon-name-part taxon-name-part-type="species">stercorea</tp:taxon-name-part>
                    </tp:taxon-name><tp:taxon-authority>(Linnaeus, 1758)</tp:taxon-authority></tp:nomenclature><tp:treatment-sec sec-type="Distribution"><title>Distribution.</title><p>Eighty-two specimens (NB=6, NS=66, PE=12) were examined. The earliest records from each province are: <bold>NEW BRUNSWICK: Northumberland Co.:</bold> Tabusintac, 13 June 1939, 26 July 1939, W.J. Brown (2, CNC). <bold>NOVA SCOTIA: Colchester Co.:</bold> Truro, 4 March 1919, collector not recorded (8, NSAC). <bold>PRINCE EDWARD ISLAND: Prince Co.:</bold> Central Bedeque, 29 July 1954, F.M. Cannon (1, ACPE).</p></tp:treatment-sec><tp:treatment-sec sec-type="Notes"><title>Notes.</title><p><tp:taxon-name>Typhaea stercorea</tp:taxon-name> (Linnaeus) was reported from New Brunswick, Nova Scotia, and Prince Edward Island by <xref ref-type="bibr" rid="B2">Bousquet (1991)</xref>. The species is widely distributed throughout the Maritime Provinces, including Cape Breton Island (<xref ref-type="fig" rid="F2">Fig. 2</xref>). A majority of specimens were collected outdoors in native habitats. It is an adventive Palaearctic beetle found both outdoors and in association with various stored products. <tp:taxon-name>Typhaea stercorea</tp:taxon-name> has been found in corn fields (on decaying kernels of exposed ears), warehouses, stores, flour mills, mangers, railway boxcars, dwellings, and granaries in stored grain and seeds, tobacco, peanuts, cacao, corn, millet, wheat, apricots, and moldy grape skins, as well as in nests of swans and moorhens (<xref ref-type="bibr" rid="B3">Campbell et al. 1989</xref>). In Nova Scotia it was reported in large numbers in dairy barns (<xref ref-type="bibr" rid="B3">Campbell et al. 1989</xref>).</p><p>The dates of earliest detection are given above: New Brunswick (1939), Nova Scotia (1919), and Prince Edward Island (1954). <tp:taxon-name>Typhaea stercorea</tp:taxon-name> is widespread in Europe, having been recorded in every country and region in the continent (<xref ref-type="bibr" rid="B14">Nikitsky 2010</xref>)<!--PageBreak-->, and is also virtually cosmopolitan globally, being found in every region of the world except (doubtfully) South and Central America (<xref ref-type="bibr" rid="B14">Nikitsky 2010</xref>).</p><fig id="F8" position="float" orientation="portrait"><label>Figure 8.</label><caption><p>Dorsal habitus photograph of <tp:taxon-name>Typhaea stercorea</tp:taxon-name>. Length: 2.2–3.2 mm. Photo credit: Tim Moyer.</p></caption><graphic xmlns:xlink="http://www.w3.org/1999/xlink" xlink:href="ZooKeys-064-009-g008.jpg" position="float" orientation="portrait" xlink:type="simple"/></fig></tp:treatment-sec><tp:treatment-sec><!--Section generated to contain objects referenced in tp:taxon-treatment.--><fig id="F2" position="float" orientation="portrait"><label>Figure 2.</label><caption><p>Distribution of <tp:taxon-name>Typhaea stercorea</tp:taxon-name> in the Maritime Provinces of Canada.</p></caption><graphic xmlns:xlink="http://www.w3.org/1999/xlink" xlink:href="ZooKeys-064-009-g002.jpg" position="float" orientation="portrait" xlink:type="simple"/></fig></tp:treatment-sec><ref-list><ref id="B2"><mixed-citation xmlns:xlink="http://www.w3.org/1999/xlink" xlink:type="simple"><person-group><name name-style="western"><surname>Bousquet</surname><given-names>Y</given-names></name></person-group> (<year>1991</year>)<article-title> Family Mycetophagidae: hairy fungus beetles</article-title>. In: <person-group><name name-style="western"><surname>Bousquet</surname><given-names>Y</given-names></name></person-group> (<role>Ed</role>) <source>Checklist of Beetles of Canada and Alaska. Agriculture Canada</source>, <publisher-loc>Ottawa, Ontario</publisher-loc>, Publication<volume>1861/E</volume>: <fpage>242</fpage>–<lpage>243</lpage>. <ext-link ext-link-type="uri" xlink:href="http://www.canacoll.org/Coleo/Checklist/PDF%20files/MYCETOPHAGIDAE.pdf" xlink:type="simple">http://www.canacoll.org/Coleo/Checklist/PDF%20files/MYCETOPHAGIDAE.pdf</ext-link> [accessed 21.VII.2010]</mixed-citation></ref><ref id="B3"><mixed-citation xmlns:xlink="http://www.w3.org/1999/xlink" xlink:type="simple"><person-group><name name-style="western"><surname>Campbell</surname><given-names>JM</given-names></name><name name-style="western"><surname>Sarazin</surname><given-names>MJ</given-names></name><name name-style="western"><surname>Lyons</surname><given-names>DB</given-names></name></person-group> (<year>1989</year>)<source> Canadian beetles (Coleoptera) injurious to crops ornamentals, stored products and buildings</source>. <publisher-name>Agriculture Canada, Research branch</publisher-name>, Publication <volume>1826</volume>, <lpage>491</lpage>.</mixed-citation></ref><ref id="B14"><mixed-citation xmlns:xlink="http://www.w3.org/1999/xlink" xlink:type="simple"><person-group><name name-style="western"><surname>Nikitsky</surname><given-names>N</given-names></name></person-group> (<year>2010</year>)<article-title> Fauna Europea: Coleoptera, Mycetophagidae</article-title>. In: <person-group><name name-style="western"><surname>Audisio</surname><given-names>P</given-names></name></person-group> (<role>Ed</role>) <source>Fauna Europea version 2.2.</source><ext-link ext-link-type="uri" xlink:href="http://www.faunaeur.org" xlink:type="simple">http://www.faunaeur.org</ext-link>  [accessed 21.VII.2010]</mixed-citation></ref></ref-list></tp:taxon-treatment>
