# Supplementary material for: The Mycetophagidae (Coleoptera) of the Maritime Provinces of Canada
Source: Zookeys. 2010 Oct 22;(64):9–23. doi: 10.3897/zookeys.64.553 (PMC3088403; doi:10.3897/zookeys.64.553)
Supplement: XML Treatment for Litargus tetraspilotus [file zookeys.64.553-treatment7.xml]

<!DOCTYPE tp:taxon-treatment
  PUBLIC "-//TaxonX//DTD Taxonomic Treatment Publishing DTD v0 20100105//EN" "tax-treatment-NSO.dtd">
<tp:taxon-treatment xmlns:tp="http://www.plazi.org/taxpub"><tp:treatment-meta><mixed-citation publication-type="journal"><person-group><name><surname>Majka</surname><given-names>Christopher G.</given-names></name></person-group><article-title>The Mycetophagidae (Coleoptera) of the Maritime Provinces of Canada</article-title><source>Zookeys</source><day>22</day><month>10</month><year>2010</year><volume>2010</volume><issue>64</issue><fpage>9</fpage><lpage>23</lpage><pub-id pub-id-type="doi">10.3897/zookeys.64.553</pub-id></mixed-citation></tp:treatment-meta><tp:nomenclature><tp:taxon-name>
                    	<tp:taxon-name-part taxon-name-part-type="genus">Litargus</tp:taxon-name-part>
                    	<tp:taxon-name-part taxon-name-part-type="species">tetraspilotus</tp:taxon-name-part>
                    </tp:taxon-name><tp:taxon-authority>LeConte, 1856</tp:taxon-authority></tp:nomenclature><tp:treatment-sec sec-type="Distribution"><title>Distribution.</title><p><bold>NOVA SCOTIA: Cape Breton Co.:</bold> East Bay, 9 September 2003, C.W. D’Orsay (1, CBU); <bold>Colchester Co.:</bold> Bible Hill, 8 July 2004, K.R. Aikens, pasture, sweep (1, CBU); Bible Hill, 14 June 2005, S.M. Townsend, sweep (3, CBU); Debert, 9 June 1994, J. Ogden (1, NSNR); Masstown, 7 September 2002, C.G. Majka, marshy swamp (1, CGMC); Shubenacadie, 26 August 1997, J. Ogden (1, NSNR); <bold>Digby Co.:</bold> Brier Island, Pond Cove, 9 August 2004, J. Ogden &amp; K. Goodwin, knapweed, sweep (3, JOC); Brier Island, Pond Cove, 10 August 2004, J. Ogden &amp; K. Goodwin, sweep (1, JOC); Brier Island, Westport, 9 August 2004, J. Ogden &amp; K. Goodwin, grassland, sweep (2, JOC); <bold>Halifax Co.:</bold> Big Indian Lake, 16 July 2003, P. Dollin, <tp:taxon-name>Picea rubens</tp:taxon-name> forest (80-120 years), in rotting mushroom (1, NSMC); Point Pleasant Park, 15 August 2000, 7 September 2000, C.G. Majka, mixed forest (2, CGMC); Point Pleasant Park, 9 September 2000, 2 June 2002, 23 July 2002, C.G. Majka, coniferous forest (3,<!--PageBreak--> CGMC); Point Pleasant Park, 12 May 2001, 10 June 2001, 25 May 2002, C.G. Majka, coniferous forest, on <tp:taxon-name>Picea rubens</tp:taxon-name> (6, CGMC); Point Pleasant Park, 19 May 2001, 29 May 2001, C.G. Majka, coniferous forest, on <tp:taxon-name>Pinus strobus</tp:taxon-name> (4, CGMC); 29 July 2001, 18 August 2001, Point Pleasant Park, C.G. Majka, mixed forest (2, CGMC); <!--PageBreak-->Point Pleasant Park, 9 May 2002, C.G. Majka, coniferous forest, on <tp:taxon-name>Abies balsamea</tp:taxon-name> (1, CGMC); Point Pleasant Park, 9 June 2002, C.G. Majka, mixed forest, on <tp:taxon-name>Aralia hispida</tp:taxon-name> (1, CGMC); Point Pleasant Park, 7 July 2002, C.G. Majka, seashore (1, CGMC); Point Pleasant Park, 14 September 2002, C.G. Majka, marsh, on herbaceous vegetation (1, CGMC); Point Pleasant Park, 30 June 2004, C.G. Majka, coniferous forest, on <tp:taxon-name>Pinus sylvestris</tp:taxon-name> (2, CGMC); West Dover, 7 September 2003, C.G. Majka, coastal barrens, heaths (1, CGMC); <bold>Kings Co.:</bold> Aldershot, 5 August 1949, 2 August 1949, 10 August 1949, 20 August 1949, 16 May 1950, H.T. Stultz (5, ACNS); Greenwich, 29 May 1958, H.T. Stultz (1, ACNS); Kingston, 30 June 2002, C.G. Majka, sandy pine barren (1, CGMC); <bold>Queens Co.:</bold> Eight Mile Lake, 11 August 2003, P. Dollin, <!--PageBreak--><tp:taxon-name>Picea rubens</tp:taxon-name> forest (40-80 years), in vegetation, sweep (1, NSMC); Little Ponhook Lake, 1 August 1993, B. Wright, in oak apple galls (3, NSMC); Ponhook Lake nr. Greenfield, 13 July 1993, J. Cook, ultraviolet light trap (2, JCC); <bold>Shelburne Co.:</bold> Clyde River Road, 16 July 1992, S. &amp; J. Peck, forest, car net (1, JCC); Forbes Point, 9 July 2007, R. Gorham, grass/alders (4, CGMC); <bold>Victoria Co.:</bold> Cape Breton Highlands: Kelly Rd, 24 June 2005, J. Ogden, malaise trap (1, NSNR); <bold>Yarmouth Co.:</bold> Moses Lake, 8 km N of Argyle, 17-22 July 1993, J. &amp; T. Cook, mixed forest, FIT (1, JCC). <bold>PRINCE EDWARD ISLAND: Queens Co.:</bold> Cavendish, 19 July 2001, C.G. Majka, coastal vegetation (1, CGMC); Princeton-Wharburton Road, 19 August 2002, C.G. Majka, old field (3, CGMC); St. Patricks, 18 August 2002, C.G. Majka, old field (1, CGMC); St. Patricks, 29 June 2003, C.G. Majka, mixed forest (1, CGMC).</p></tp:treatment-sec><tp:treatment-sec sec-type="Notes"><title>Notes.</title><p><tp:taxon-name>Litargus tetraspilotus</tp:taxon-name> LeConte is newly recorded from Prince Edward Island. <xref ref-type="bibr" rid="B9">Klimaszewski and Majka (2007)</xref> first reported this species in Nova Scotia. There are <!--PageBreak-->many records from the southern mainland of Nova Scotia, Cape Breton Island, and Prince Edward Island (<xref ref-type="fig" rid="F1">Fig. 1</xref>). Records from New Brunswick and the northern mainland of Nova Scotia are lacking, but it is probable that it is found throughout the region.</p><p>In the Maritime Provinces <tp:taxon-name>Litargus tetraspilotus</tp:taxon-name> has been collected in many habitats including coniferous, deciduous, and mixed forests, seashores, coastal barrens, grasslands, marshy areas, a sandy pine barren, and an old field ecosystem. Specimens have been collected on the foliage of white pine (<tp:taxon-name>Pinus strobus</tp:taxon-name> L.), jack pine (<tp:taxon-name>Pinus sylvestris</tp:taxon-name> L.), red spruce (<tp:taxon-name>Picea rubens</tp:taxon-name> Sarg.), balsam fir (<tp:taxon-name>Abies balsamea</tp:taxon-name> (L.) Mill.), on deciduous, and herbaceous vegetation, on bristly sarsaparilla (<tp:taxon-name>Aralia hispida</tp:taxon-name> Vent.), and in a rotting mushroom. <xref ref-type="bibr" rid="B9">Klimaszewski and Majka (2007)</xref> reported <tp:taxon-name>Litargus tetraspilotus</tp:taxon-name> as an inquline inhabitant of oak apple galls on red oak (<tp:taxon-name>Quercus rubra</tp:taxon-name> L.) induced by <tp:taxon-name>Andricus (Callirhytis)</tp:taxon-name> sp. (<tp:taxon-name>Cynipidae</tp:taxon-name>) wasps. <xref ref-type="bibr" rid="B17">Rauf et al. (1985)</xref> found it on jack pine, <xref ref-type="bibr" rid="B20">Tucker (1919)</xref> found it on American mistletoe (<tp:taxon-name>Phoradendron flavescens</tp:taxon-name> (Pursh) Nutt., and Ulyschen and Hanula (2010) reared it from decomposing loblolly pine (<tp:taxon-name>Pinus taeda</tp:taxon-name> L.) logs in South Carolina.</p><fig id="F9" position="float" orientation="portrait"><label>Figure 9.</label><caption><p>Dorsal habitus photograph of <tp:taxon-name>Litargus tetraspilotus</tp:taxon-name>. Length: 1.8–2.0 mm. Photo credit: Christopher G. Majka.</p></caption><graphic xmlns:xlink="http://www.w3.org/1999/xlink" xlink:href="ZooKeys-064-009-g009.jpg" position="float" orientation="portrait" xlink:type="simple"/></fig></tp:treatment-sec><tp:treatment-sec><!--Section generated to contain objects referenced in tp:taxon-treatment.--><fig id="F1" position="float" orientation="portrait"><label>Figure 1.</label><caption><p>Distribution of <tp:taxon-name>Litargus tetraspilotus</tp:taxon-name>, <tp:taxon-name>Mycetophagus pluripunctatus</tp:taxon-name>, <tp:taxon-name>Mycetophagus punctatus</tp:taxon-name>, <tp:taxon-name>Mycetophagus quadriguttatus</tp:taxon-name>, <tp:taxon-name>Mycetophagus serrulatus</tp:taxon-name>, and <tp:taxon-name>Mycetophagus flexuosus</tp:taxon-name> in the Maritime Provinces of Canada.</p></caption><graphic xmlns:xlink="http://www.w3.org/1999/xlink" xlink:href="ZooKeys-064-009-g001.jpg" position="float" orientation="portrait" xlink:type="simple"/></fig></tp:treatment-sec><ref-list><ref id="B9"><mixed-citation xmlns:xlink="http://www.w3.org/1999/xlink" xlink:type="simple"><person-group><name name-style="western"><surname>Klimaszewski</surname><given-names>J</given-names></name><name name-style="western"><surname>Majka</surname><given-names>CG</given-names></name></person-group> (<year>2007</year>)<article-title> <italic>Euvira micmac</italic>, a new species (Coleoptera, Staphylinidae, Aleocharinae), and first record of the genus in Canada.</article-title><source>The Canadian Entomologist</source><volume>139</volume>:<fpage>147</fpage>-<lpage>153</lpage>.</mixed-citation></ref><ref id="B17"><mixed-citation xmlns:xlink="http://www.w3.org/1999/xlink" xlink:type="simple"><person-group><name name-style="western"><surname>Rauf</surname><given-names>A</given-names></name><name name-style="western"><surname>Benjamin</surname><given-names>DM</given-names></name><name name-style="western"><surname>Cecich</surname><given-names>RA</given-names></name></person-group> (<year>1985</year>)<article-title> Insects affecting seed production of jack pine, and life tables of conelet and cone mortality in Wisconsin.</article-title><source>Forest Science</source><volume>31</volume>:<fpage>271</fpage>-<lpage>281</lpage>.<!--PageBreak--></mixed-citation></ref><ref id="B20"><mixed-citation xmlns:xlink="http://www.w3.org/1999/xlink" xlink:type="simple"><person-group><name name-style="western"><surname>Tucker</surname><given-names>ES</given-names></name></person-group> (<year>1919</year>)<article-title> Studies of insects associated with the American mistletoe.</article-title><source>Transactions of the Kansas Academy of Science</source><volume>30</volume>:<fpage>143</fpage>-<lpage>170</lpage>.</mixed-citation></ref></ref-list></tp:taxon-treatment>
